# Supplementary material for: Molecular Characteristics of the Serological Weak D Phenotype in Koreans
Source: Diagnostics (Basel). 2021 May 21;11(6):920. doi: 10.3390/diagnostics11060920 (PMC8223775; doi:10.3390/diagnostics11060920)
Supplement: Supplementary file 1 [file diagnostics-11-00920-s001.zip]

Archive with 1 entries (1 files):
- diagnostics-1224033-supplementary.pdf
